# Supplementary material for: Fluid flow-induced left-right asymmetric decay of Dand5 mRNA in the mouse embryo requires a Bicc1-Ccr4 RNA degradation complex
Source: Nat Commun. 2021 Jul 1;12:4071. doi: 10.1038/s41467-021-24295-2 (PMC8249388; doi:10.1038/s41467-021-24295-2)
Supplement: Supplementary file 3 — Source Data [file 41467_2021_24295_MOESM3_ESM.xlsx]

## Sheet: Supplementary Table1
Supplementary Table 1. The number of the embryos examined.
The genotypes of parents of the mutant embryos and the number of independent litters are shown. The number of embryos analyzed per mutant genotype are also shown alongside the total numbers of collected embryos (in parentheses).
Tg+, iv/iv, No artificial flow			Fig.2 a and b
Litter: 7	Tg-	Tg+, iv/+	Tg+, iv/iv
♂Tg+, iv/+ X ♀ iv/iv	10	5 (10)	6 (7)
Tg+, iv/iv,Right artificial flow			Fig.2 a, b
Litter: 6	Tg-	Tg+, iv/+	Tg+, iv/iv
♂Tg+, iv/+ X ♀ iv/iv	9	6 (8)	7 (7)
Tg+, Pkd2(-/-)				Fig.2 e, f
Litter: 10	Tg-	Tg+, Pkd2(+/+)	Tg+, (+/-)	Tg+, Pkd2(-/-)
♂Tg+, Pkd2(+/-) X ♀Pkd2(+/-)	39	6 (10)	7 (12)	7(8)
Tg+, Bicc1(-/-) for PIV		Fig.4 f
Litter: 5	Bicc1(+/+) or (+/-)	Bicc1(-/-)
Bicc1(+/-) X ♀Bicc1(+/-)	18 (18)	9(9)
Tg+, Bicc1(-/-), No artificial flow				Fig.4 e and Fig. S1
Litter: 6	Tg-	Tg+, Bicc1(+/+)	Tg+, Bicc1 (+/-)	Tg+, Bicc1(-/-)
♂Tg+, Bicc1(+/-) X ♀Bicc1(+/-)	13	3 (4)	10 (11)	6(6)
Tg+, Bicc1(-/-)/ Flow				Fig.4 g and h
Litter: 8	Tg-	Tg+, Bicc1(+/+)	Tg+, Bicc1 (+/-)	Tg+, Bicc1(-/-)
♂Tg+, Bicc1(+/-) X ♀Bicc1(+/-)	32	7 (9)	14 (18)	7(8)
Dand5 (Δ200prox) for Nodal WISH			Fig.3 c
Litter: 10	+/+	+/ D200	Δ200/ Δ200
CRISPR (F0)	3	8 (10)	3(6)
♂+/ D200 or +/Δ200 X ♀+/ D200	3	7 (9)	1(6)
Dand5 (Δ200prox) for Dand5 WISH			Fig.3 d
Litter: 14	+/+	Dand5 (Δ200prox) / +	Dand5 (Δ200prox) / Dand5 (Δ200prox)
CRISPR (F0)	1	1	1(2)
♂Dand5 (Δ200prox) / + X ♀ Dand5 (Δ200prox) / +	6（20）	10 (26)	4(18)
Cnot3 CKO for Nodal WISH			Fig.8 d
Litter: 8	control	Cnot3 (flox/+) Noto(CreERT2/+) or Cnot3 (flox/+) Noto(CreERT2/CreERT2)	Cnot3 (flox/flox) Noto(CreERT2/+) or Cnot3 (flox/flox) Noto(CreERT2/CreERT2)
♂ Cnot3 ( flox/+) Noto(CreERT2/+) , Cnot3 (flox/flox) Noto(CreERT2/+) , Cnot3 ( flox/+) Noto(CreERT2/CreERT2) or WT x ♀ Cnot3 ( flox/+) Noto(CreERT2/+), Cnot3 ( flox/+) Noto(CreERT2/CreERT2) or Cnot3 (flox/flox) Noto(CreERT2/+)	8 (10)	10 (30)	13 (20)
Cnot3 CKO for Dand5 WISH			Fig.8 f
Litter: 25	control	Cnot3 (flox/+) Noto(CreERT2/+) or Cnot3 (flox/+) Noto(CreERT2/CreERT2)	Cnot3 (flox/flox) Noto(CreERT2/+) or Cnot3 (flox/flox) Noto(CreERT2/CreERT2)
♂ Cnot3 ( flox/+) Noto(CreERT2/+) , Cnot3 (flox/flox) Noto(CreERT2/+) , Cnot3 ( flox/+) Noto(CreERT2/CreERT2) or WT x ♀ Cnot3 ( flox/+) Noto(CreERT2/+), Cnot3 ( flox/+) Noto(CreERT2/CreERT2) or Cnot3 (flox/flox) Noto(CreERT2/+)	4(24)	26(105)	14(46)
Tg(+), Cnot3 CKO				Fig.8 e
Litter: 9	Tg-	control	Cnot3 (flox/+) Noto(CreERT2/+) or Cnot3 (flox/+) Noto(CreERT2/CreERT2)	Cnot3 (flox/flox) Noto(CreERT2/+) or Cnot3 (flox/flox) Noto(CreERT2/CreERT2)
♂ Cnot3 ( flox/+) Noto(CreERT2/+) , Cnot3 (flox/flox) Noto(CreERT2/+) , Cnot3 ( flox/+) Noto(CreERT2/CreERT2) or WT x ♀ Cnot3 ( flox/+) Noto(CreERT2/+), Cnot3 ( flox/+) Noto(CreERT2/CreERT2) or Cnot3 (flox/flox) Noto(CreERT2/+)	data not shown	5 (10)	10(21)	7(18)

## Sheet: Supplementary Table2
Supplementary Table 2: Sequences of mouse primers
Mouse	Primers		PCR products	Reffrence
Noto-CreERT2 mice	Noto-CreERT2-Cherry-nF	5-'GTGCGGTGACTGAGAGCTTAGG-3'	WT: 545bp KI: 389bp	Ukita, K. et al. Mech Dev 126, 791-803 (2009).
	Noto-CreERT2-Cherry-eF	5'-GGGCTCTACTTCATCGCATTCC-3'
	Noto-CreERT2-Cherry-nR	5'-CGTCTATCCCATAAACCTCACC-3'
Cnot3flox/+	N3 top	5'-CCAGTCTATCTGATGTGGAACTCCATG-3'	flox: approximately 350 bp WT : approximately 300 bp	Li, X. et al. FEBS Lett 591, 358-368 (2017).
	N3 bottom	5'-AGGCTGGCAGCTCCTGGAAAGGCTAAGAGG-3'
iv	Sense (3.6A)	5'-GCCAGCAATGAACGAGTGGCCCTCAAACCT -3'	PCR product is digested with TaqaI, at 65°C for 90 min. The iv mutation destroys the TaqaI site in the PCR fragment.	Supp, D. M., Witte, D. P., Potter, S. S. & Brueckner, M. Nature 389, 963-966. (1997).
	Antisense (3.7A)	5'-AGCTCTGGAAACCGT GGCTGGTGTGGCTGT -3'
Pkd2 mutant	pkd2 F1	5'-CTCGAACCCCTGTCCTACAA-3'	WT: approximately 230bp Mut : approximately 400 bp	Pennekamp, P. et al. Curr Biol 12, 938-943 (2002).
	Pkd2 R1	5'-GGCTTGCTTTTGTTTTCCAA-3'
	pkd2 neo Fw	5'-CGTTGGCTACCCGTGATATT-3'
	pkd2 in 1	5'-GCACCAACAAGAACGCAGTA-3'
Dand5Δ200prox	3’UTR_3’_F	5'- GTGTGGAGCTGGCCAATTA-3'	WT: approximately 400 bp Δ200prox: approximately 200 bp
	3’UTR_5’_R	5'-CTCACACAGGGCTAATCATACA -3'
Bicc1Δex1	Bicc1_ex1_F	5'-TAAGGAGGGGAGGGAAAAGA-3'	WT: approximately 342 bp Δex1:approximately 390 bp
	Bicc1_ex1_WT_R	5'-GCGTGGACAGGAAGAAACTC-3'
	Bicc1_ex1_MT_R	5'-CTAGGCTCGAACTGGGTGAG-3'

## Sheet:  Fig.2 b f h
Fig.2 b			Fig.2 f			Fig.2 h
Venus fluorescence [Right/Left]			Venus fluorescence [Right/Left]			Venus fluorescence [Right/Left]
iv/+ , n=5	iv/iv, n=6		Control , n=13	Pkd2-/-, n=7		DMSO, n=16	Thapsigargin, n=14
2.55249	0.712733		2.05221	1.07263		1.31275	1.74852
1.60458	0.937143		3.24298	1.39326		1.24079	0.909457
1.34977	1.06991		2.24011	1.32744		0.9955	1.12636
2.84638	0.844803		3.14239	0.970446		1.2857	0.854235
2.14503	1.10814		2.09147	0.853826		1.44305	1.33143
	0.959841		3.14171	0.841598		1.33264	1.70041
			1.59512	0.813758		1.60562	0.96215
			2.85821			1.45886	1.0443
			2.32851			1.34242	1.39987
			1.57268			1.87067	1.26192
			2.53204			1.42138	0.803903
			2.53382			1.31006	1.6078
			5.9467			2.76622	0.998528
						2.1059	1.48496
						3.59024
						3.6391

## Sheet: Fig.4h
Fig.4 h
Venus fluorescence [Right/Left]
Artificial leftward flow
Bicc1+/+, n=7	Bicc1 +/Δex1, n=14	Bicc1 Δex1/Δex1, n=7
1.42088	1.45121	1.24612
1.74789	1.25866	1.03511
1.50315	1.14415	0.875815
2.09545	0.931753	1.32814
2.36007	1.22768	1.17654
1.63954	1.25536	1.21902
1.4497	1.8678	0.656566
	1.68389
	1.29916
	1.11209
	1.05659
	1.14886
	1.68849
	2.09682

## Sheet: Fig. 5c
Statistical method: Comparison of two samples using bilateral Student T.Test assuming equal variance
Raw values and statistics are provided for all biochemical experiments such as PCR and CoIP experiments.
					Replicates
Gene Primers	Condition				N=1			N=2			N=3			Average
	Sample	#	HA-Bicc1	Dand5-3'UTR	Ctmean	100 × 2[(Ct(Input) − 5.32) − Ct(IP)]	Relative enrichment	Ctmean	100 × 2[(Ct(Input) − 5.32) − Ct(IP)]	Relative enrichment	Ctmean	100 × 2[(Ct(Input) − 5.32) − Ct(IP)]	Relative enrichment	Average	SD	Ttest	N=1	N=2	N=3			ns P > 0.05
Dand5-3'UTR F1-R1	Input	1	Mock	WT	28.5275			19.5489			22.5754											* P ≤ 0.05
		2	WT	WT	27.9857			20.1143			21.2948											** P ≤ 0.01
		3	WT	Δ200prox	Undetermined			Undetermined			37.6862											*** P ≤ 0.001
		4	ΔKH	WT	26.489			16.1571			19.6432
	IP	1	Mock	WT	34.3926	0.0429487	1	25.3153	0.0459903	1	28.5339	0.0402564	1	1	0		1	1	1
		2	WT	WT	31.6761	0.193915	4.51505	22.5694	0.456515	9.92632	24.5611	0.26017	6.46282	6.96806	2.74079	0.0195785	4.51505	9.92632	6.46282	*
		3	WT	Δ200prox	Undetermined			Undetermined			Undetermined
		4	ΔKH	WT	33.0885	0.0258155	0.601079	27.5013	0.000962859	0.0209361	27.8222	0.00863786	0.214571	0.278862	0.295367	0.0133828	0.601079	0.0209361	0.214571	*
Dand5-3'UTR F2-R1	Input	1	Mock	WT	19.0127			14.8462			17.5392
		2	WT	WT	18.9621			15.1383			17.6515
		3	WT	Δ200prox	17.6654			14.6615			16.0078
		4	ΔKH	WT	17.702			12.4338			15.8539
	IP	1	Mock	WT	25.1655	0.035185	1	20.963	0.0360713	1	23.2397	0.048142	1	1	0		1	1	1
		2	WT	WT	23.0061	0.151761	4.31325	18.04	0.334975	9.28647	19.6437	0.629228	13.0703	8.88999	4.39195	0.0358174	4.31325	9.28647	13.0703	*
		3	WT	Δ200prox	27.8478	0.00215434	0.0612289	21.4262	0.0230212	0.638213	21.4849	0.0562007	1.16739	0.622279	0.553255	0.30249	0.0612289	0.638213	1.16739	ns
		4	ΔKH	WT	23.9924	0.0319829	0.908994	20.5144	0.00924767	0.256372	21.9741	0.0359875	0.747529	0.637631	0.339907	0.138549	0.908994	0.256372	0.747529	ns
β-Actin	Input	1	Mock	WT	30.0638			29.1031			28.7307
		2	WT	WT	29.9011			28.5532			28.9022
		3	WT	Δ200prox	29.6547			29.5417			28.104
		4	ΔKH	WT	29.9303			28.1015			28.1462
	IP	1	Mock	WT	34.4268	0.121653	1	34.4171	0.0629283	1	33.1459	0.117332	1	1	0		1	1	1
		2	WT	WT	36.2497	0.0307197	0.252518	33.0266	0.112691	1.79079	31.886	0.316443	2.69698	1.58009	1.23578	0.461809	0.252518	1.79079	2.69698	ns
		3	WT	Δ200prox	36.0851	0.0290251	0.238588	34.7311	0.0686049	1.09021	32.7504	0.0999515	0.851867	0.726888	0.43935	0.342225	0.238588	1.09021	0.851867	ns
		4	ΔKH	WT	36.0086	0.0370492	0.304547	34.6424	0.0268836	0.42721	33.5785	0.0579755	0.494114	0.408624	0.0961403	0.000439532	0.304547	0.42721	0.494114	**

## Sheet: Fig.5e
Statistical method: Comparison of two samples using bilateral Student T.Test assuming equal variance
					Replicates
Gene Primers	Condition				N=1			N=2			N=3			Average
	Sample	#	HA-Bicc1	Dand5-3'UTR	Ctmean	100 × 2[(Ct(Input) − 5.32) − Ct(IP)]	Relative enrichment	Ctmean	100 × 2[(Ct(Input) − 5.32) − Ct(IP)]	Relative enrichment	Ctmean	100 × 2[(Ct(Input) − 5.32) − Ct(IP)]	Relative enrichment	Average	SD	Ttest_1	Ttest_2	N=1	N=2	N=3				ns P > 0.05
Dand5-3'UTR F1-R2	Input	1	Mock	WT	18.3453			18.297			19.5448													* P ≤ 0.05
		2	WT	WT	18.6248			18.677			19.8662													** P ≤ 0.01
		3	WT	200prox	15.4005			15.1883			15.6682													*** P ≤ 0.001
	IP	1	Mock	WT	26.4658	0.00899508	1	25.4085	0.0181034	1	26.5329	0.0197205	1	1	0			1	1	1
		2	WT	WT	22.2037	0.209495	23.29	22.7365	0.150135	8.29321	21.9949	0.572435	29.0274	20.2035	10.7061	0.0359843		23.29	8.29321	29.0274	*
		3	WT	200prox	18.6567	0.261991	29.126	17.8121	0.406143	22.4346	17.9637	0.509927	25.8577	25.8061	3.346	0.000212041	0.435771	29.126	22.4346	25.8577	***	ns

## Sheet: Fig. 5g
Statistical method: Comparison of two samples using bilateral Student T.Test assuming equal variance
						Replicates
Gene Primers	Condition				N=1				N=2				N=3				Average
	Sample	#	HA-Bicc1	Dand5-3'UTR	Ctmean	100 × 2[(Ct(Input) − 5.32) − Ct(IP)]	Relative enrichment	WT relative enrichment	Ctmean	100 × 2[(Ct(Input) − 5.32) − Ct(IP)]	Relative enrichment	WT relative enrichment	Ctmean	100 × 2[(Ct(Input) − 5.32) − Ct(IP)]	Relative enrichment	WT relative enrichment	Average	SD	Ttest	N=1	N=2	N=3			ns P > 0.05
Dand5-3'UTR F1-R1	Input	1	Mock	WT	30.2278				28.3147				32.046												* P ≤ 0.05
		2	WT	WT	31.7326				27.7909				33.3307												** P ≤ 0.01
		3	mutKH1	WT	29.3734				26.9134				30.8285												*** P ≤ 0.001
		4	mutKH2	WT	31.3254				26.2578				30.993
		5	mutKH3	WT	30.8481				27.29				31.5238
		6	mutKH1,2,3	WT	29.1931				27.7893				29.4547
	IP	1	Mock	WT	35.7817	0.0532877	1	4.19039	35.05	0.0234955	1	2.0219	36.4236	0.120433	1	1.41124	2.54118	1.46053	3.36087e-08	4.19039	2.0219	1.41124	***
		2	WT	WT	32.7097	1.27166	23.8641	100	28.8981	1.16205	49.4584	100	31.5614	8.53382	70.8595	100	100	0		100	100	100
		3	mutKH1	WT	32.1824	0.357214	6.70349	28.0902	28.5079	0.828942	35.2809	71.3345	31.34	1.75608	14.5814	20.5779	40.0009	27.3944	0.0192104	28.0902	71.3345	20.5779	*
		4	mutKH2	WT	35.0451	0.190006	3.56566	14.9415	30.6004	0.123387	5.25152	10.618	35.0413	0.151305	1.25635	1.77301	9.11085	6.71237	1.95938e-05	14.9415	10.618	1.77301	***
		5	mutKH3	WT	31.8264	1.27068	23.8456	99.9223	28.2958	1.24664	53.0586	107.279	31.2171	3.09638	25.7104	36.2837	81.1617	39.0392	0.450288	99.9223	107.279	36.2837	ns
		6	mutKH1,2,3	WT	33.3833	0.137135	2.57349	10.7839	31.5594	0.183483	7.80929	15.7896	32.6104	0.280898	2.3324	3.29158	9.95504	6.29011	1.57039e-05	10.7839	15.7896	3.29158	***

## Sheet: Fig.7b
Statistical method: Comparison of two samples using bilateral Student T.Test assuming equal variance
Competitor RNA	Concentration	N=1	N=2	N=3	Average	SD	Ttest vs WT		Ttest vs Mut2
Dand5-prox(66-110) WT	0	100	100	100	100	0
	125	71.0249	80.4342	77.8823	76.4471	4.86603						ns P > 0.05
	250	33.3026	41.4437	41.4405	38.7289	4.69936						* P ≤ 0.05
	500	15.6005	17.5234	12.8412	15.3217	2.35347						** P ≤ 0.01
	1000	7.67192	7.9919	10.2711	8.64498	1.41734						*** P ≤ 0.001
Dand5-dist(66-110) Mut 1	0	100	100	100	100	0
	125	96.484	96.3062	96.3122	96.3675	0.101007	0.00209062	**
	250	86.308	96.0241	95.3439	92.5587	5.42391	0.000202544	***
	500	94.1562	95.137	96.1238	95.139	0.983802	6.93834e-07	***
	1000	87.5043	92.4252	94.713	91.5475	3.68361	3.40776e-06	***
Dand5-dist(66-110) Stem+	0	100	100	100	100	0
	125	99.1943	99.7679	98.8998	99.2873	0.441498	0.00126475	**
	250	98.1569	99.7254	98.4967	98.793	0.825155	2.61768e-05	***
	500	98.9777	97.2244	96.4859	97.5627	1.27985	7.48855e-07	***
	1000	94.8753	93.2588	93.2789	93.8043	0.927514	1.04255e-07	***
Dand5-dist(66-110) Mut 2	0	100	100	100	100	0
	125	92.0667	97.6647	95.8232	95.1849	2.85305	0.00452508	**
	250	73.1766	88.4991	84.8133	82.163	7.99769	0.00125682	**
	500	52.8458	62.2156	54.1147	56.392	5.08307	0.000221442	***
	1000	29.001	39.6586	38.2296	35.6297	5.78495	0.00142447	**
Dand5-dist(66-110) Mut2+stem	0	100	100	100	100	0
	125	90.6827	80.0638	75.0829	81.9432	7.96787	0.365561	ns	0.0535381	ns
	250	77.5275	56.8849	61.2968	65.2364	10.8706	0.01789	*	0.0955545	ns
	500	58.2574	45.6035	40.7887	48.2165	9.02269	0.00363152	**	0.243308	ns
	1000	41.0859	27.7696	26.307	31.7209	8.1433	0.00842776	**	0.535088	ns

## Sheet: Fig. 7c
Statistical method: Comparison of two samples using bilateral Student T.Test assuming equal variance
						Replicates
Gene Primers	Condition				N=1				N=2				N=3				Average
	Sample	#	HA-Bicc1	Dand5-3'UTR	Ctmean	100 × 2[(Ct(Input) − 5.32) − Ct(IP)]	Relative enrichment	WT relative enrichment	Ctmean	100 × 2[(Ct(Input) − 5.32) − Ct(IP)]	Relative enrichment	WT relative enrichment	Ctmean	100 × 2[(Ct(Input) − 5.32) − Ct(IP)]	Relative enrichment	WT relative enrichment	Average	SD	Test_1	Ttest_2	N=1	N=2	N=3		ns P > 0.05
Dand5-3'UTR F1-R2	Input	1	Mock	WT	18.2079				21.5972				20.8829												* P ≤ 0.05
		2	WT	WT	18.3756				21.285				21.2688												** P ≤ 0.01
		3	WT	MutU	18.6401				20.6888				20.2769												*** P ≤ 0.001
		4	WT	Stem+	18.4648				21.4429				21.6821
	IP	1	Mock	WT	29.812	0.000804112	1	0.384181	35.1715	0.000205226	1	0.109372	29.3926	0.00686824	1	1.29829	0.59728	0.622445	1.0249e-09		0.384181	0.109372	1.29829	***
		2	WT	WT	21.9557	0.209305	260.294	100	25.0228	0.18764	914.313	100	23.5112	0.529024	77.0246	100	100	0			100	100	100
		3	WT	MutU	27.1891	0.00668373	8.31193	3.19329	27.3799	0.0242261	118.046	12.9109	26.2817	0.0389826	5.67578	7.36878	7.82432	4.87479	5.18292e-06		3.19329	12.9109	7.36878	***
		4	WT	Stem+	28.864	0.00185372	2.3053	0.885652	29.5677	0.00896798	43.6982	4.77935	27.1039	0.0583993	8.5028	11.0391	5.56802	5.12245	5.73465e-06	0.609924	0.885652	4.77935	11.0391	***	ns

## Sheet: Fig.8b
Statistical method: Comparison of two samples using bilateral Student T.Test assuming equal variance
Cnot1	WT	∆KH	∆SAM
N=1	100	51.6048	69.8641			ns P > 0.05
N=2	100	29.4672	51.9166			* P ≤ 0.05
N=3	100	36.0103	85.7			** P ≤ 0.01
N=4	100	27.2	not tested			*** P ≤ 0.001
N=5	100	36.9441	not tested
Average	100	36.2453	69.1603
SD	0	9.54226	16.9027
Ttest		3.97535e-07	0.0341771
		***	*
Cnot3-Flag	WT	∆KH	∆SAM
N=1	100	30.6459	158.221
N=2	100	27.7834	122.833
N=3	100	12.0416	130.507
N=4	100	42.7	179.2
Average	100	28.2927	147.69
SD	0	12.6157	25.9288
Ttest		4.56377e-07	0.0103486
		***	*

[truncated: 7 more sheets: Supplementary Fig.1, Supplementary Fig.4, Suppl. Fig.7, Suppl. Fig.8, Uncropped images_Fig.5, Uncropped images_Fig.7, Uncropped images_Fig.8]
